# Supplementary material for: Epidemiological analysis of the Eyam plague outbreak of 1665–1666
Source: Proc Biol Sci. 2016 May 11;283(1830):20160618. doi: 10.1098/rspb.2016.0618 (PMC4874723; doi:10.1098/rspb.2016.0618)
Supplement: Supplementary Table 1 [file rspb20160618supp1.xls]

## Sheet: Sheet1
Unique_ID	Household_ID	Surname	First_Name	Gender	Date_Baptised	Approx_Birth_Year	Date_Buried	Victim	#N/A	Taxed
1	1	Abell	Christopher	M	1633-09-22		1695-10-29	FALSE	FALSE	FALSE
4	1	Abell	Mary	F	1666-02-24		1670-08-31	TRUE	FALSE	FALSE
5	2	Abell	John	M	1636-12-04		1679-12-20	FALSE	TRUE	TRUE
6	2	Abell	Alice	F		1640	1698-03-10	FALSE	TRUE	TRUE
7	2	Abell	Mary	F	1660-06-24			FALSE	TRUE	TRUE
8	2	Abell	Anne	F	1660-05-21			FALSE	TRUE	TRUE
9	3	Abell	William	M	1639-12-22		1670-09-08	TRUE	TRUE	TRUE
10	3	Abell	Mary	F	1643-07-25			FALSE	TRUE	TRUE
11	3	Abell	Nicholas	M	1662-09-21		1686-01-15	FALSE	TRUE	TRUE
12	3	Abell	Elizabeth	F	1665-02-05			FALSE	TRUE	TRUE
15	4	Allen	Joseph	M		1630	1670-08-01	TRUE	FALSE	FALSE
16	4	Allen	Margaret	F		1635	1670-06-30	TRUE	FALSE	FALSE
17	5	Allen	Thomas	M		1640	1670-04-07	TRUE	TRUE	TRUE
19	5	Allen	unnamed				1670-04-29	TRUE	TRUE	TRUE
20	6	Archdale	Robert	M		1625		FALSE	FALSE	FALSE
21	6	Archdale	Elizabeth	F		1630		FALSE	FALSE	FALSE
22	6	Archdale	Anne	F	1652-08-01		1674-10-04	FALSE	FALSE	FALSE
23	6	Archdale	Mary	F	1654-07-23		1692-04-19	FALSE	FALSE	FALSE
24	6	Archdale	John	M	1656-11-23		1670-06-27	FALSE	FALSE	FALSE
25	6	Archdale	Robert	M	1660-01-08			FALSE	FALSE	FALSE
26	6	Archdale	Martha	F	1664-01-01		1670-06-27	FALSE	FALSE	FALSE
27	6	Archdale	Abel	M			1670-06-27	TRUE	FALSE	FALSE
28	7	Ashe	George	M			1670-08-02	TRUE	FALSE	FALSE
30	8	Ashe	Thomas	M		1630	1670-07-19	TRUE	FALSE	FALSE
31	8	Ashe	Bridget	F		1635	1700-06-05	FALSE	FALSE	FALSE
32	8	Ashe	Godfrey	M		1659	1670-09-09	TRUE	FALSE	FALSE
33	8	Ashe	Joan	F		1661		FALSE	FALSE	FALSE
34	8	Ashe	Peter	M	1663-09-13		1670-10-05	TRUE	FALSE	FALSE
36	9	Ashmore	William	M		1635		FALSE	FALSE	FALSE
37	9	Ashmore	Joan	F	1635-02-15		1670-08-20	TRUE	FALSE	FALSE
38	9	Ashmore	Thomas	M	1665-03-16		1670-08-28	TRUE	FALSE	FALSE
43	10	Banes	Matthew	M	1633-04-28		1669-10-02	TRUE	FALSE	FALSE
44	10	Banes	Margaret	F		1640	1669-10-04	TRUE	FALSE	FALSE
45	10	Banes	Martha	F	1663-05-31		1669-10-18	TRUE	FALSE	FALSE
46	10	Banes	Mary	F	1665-01-21			FALSE	FALSE	FALSE
47	10	Banes	Mary	F		1610	1669-10-21	TRUE	FALSE	FALSE
48	11	Barbar	Francis	M		1610	1677-02-26	FALSE	FALSE	FALSE
49	11	Barbar	Alice	F		1615	1694-06-06	FALSE	FALSE	FALSE
52	11	Barbar	Francis	M	1645-09-21		1707-07-05	FALSE	FALSE	FALSE
53	12	Barbar	John	M		1620	1695-01-19	FALSE	FALSE	FALSE
54	12	Barbar	Margaret	F		1620	1678-02-02	FALSE	FALSE	FALSE
55	12	Barbar	Mary	F	1640-08-23			FALSE	FALSE	FALSE
56	12	Barbar	Anne	F	1642-11-05		1684-04-09	FALSE	FALSE	FALSE
57	12	Barbar	Michael	M	1648-01-16			FALSE	FALSE	FALSE
58	12	Barbar	Margaret	F		1650	1693-11-28	FALSE	FALSE	FALSE
64	13	Barnsley	Grace	F		1620	1696-06-15	FALSE	FALSE	FALSE
65	13	Barnsley	Mary	F	1650-04-09		1718-09-16	FALSE	FALSE	FALSE
66	13	Barnsley	John	M	1653-03-06		1683-05-10	FALSE	FALSE	FALSE
67	14	Baxter	William	M		1605	1674-06-04	FALSE	TRUE	TRUE
68	14	Baxter	Anne	F		1610	1675-10-04	FALSE	TRUE	TRUE
72	15	Beard	Joan	F		1625	1687-05-29	FALSE	FALSE	FALSE
73	15	Beard	Elizabeth	F	1657-09-16		1679-06-28	FALSE	FALSE	FALSE
74	16	Beard	Richard	M		1605	1673-09-25	FALSE	FALSE	FALSE
75	16	Beard	Joan	F		1610	1671-08-23	FALSE	FALSE	FALSE
76	17	Berry	Elizabeth	F		1613	1687-06-16	FALSE	FALSE	FALSE
77	17	Berry	Thomas	M	1642-10-21			FALSE	FALSE	FALSE
78	17	Berry	Susannah	F	1645-07-13		1687-03-14	FALSE	FALSE	FALSE
79	17	Berry	Francis	M	1648-09-01		1673-03-16	FALSE	FALSE	FALSE
80	17	Berry	Robert	M	1653-10-16		1694-05-12	FALSE	FALSE	FALSE
81	17	Berry	John	M	1659-06-29			FALSE	FALSE	FALSE
82	18	Bilston	Thomas	M			1670-08-17	TRUE	TRUE	TRUE
83	19	Blackwell	Anthony	M		1615	1670-02-22	TRUE	FALSE	FALSE
84	19	Blackwell	Margaret	F		1618	1670-04-17	TRUE	FALSE	FALSE
85	19	Blackwell	Francis	M	1639-07-21		1720-01-30	FALSE	FALSE	FALSE
86	19	Blackwell	Joan	F		1644	1670-04-07	TRUE	FALSE	FALSE
87	19	Blackwell	Anne	F	1646-05-03		1670-03-23	TRUE	FALSE	FALSE
88	19	Blackwell	Margaret	F	1652-01-18		1703-05-10	FALSE	FALSE	FALSE
89	19	Blackwell	Anthony	M	1655-06-02		1669-12-25	TRUE	FALSE	FALSE
90	20	Blackwell	Sarah	F	1649-06-21		1670-08-14	TRUE	FALSE	FALSE
91	21	Bocking	Francis	M		1625	1701-03-15	FALSE	FALSE	FALSE
92	21	Bocking	Alice	F	1634-06-27		1670-08-16	TRUE	FALSE	FALSE
93	21	Bocking	Robert	M	1646-11-01		1670-08-04	TRUE	FALSE	FALSE
94	21	Bocking	Thomas	M		1647	1670-07-31	TRUE	FALSE	FALSE
95	21	Bocking	Edytha	F	1649-11-18		1670-07-18	TRUE	FALSE	FALSE
96	21	Bocking	Francis	M	1661-02-10		1670-08-14	TRUE	FALSE	FALSE
97	21	Bocking	Richard	M	1663-09-13		1670-08-14	TRUE	FALSE	FALSE
98	21	Bocking	Mary	F	1666-01-20		1670-08-14	TRUE	FALSE	FALSE
99	22	Bocking	Richard	M	1638-10-14		1697-11-27	FALSE	FALSE	FALSE
100	22	Bocking	Ellen	F		1644	1707-08-31	FALSE	FALSE	FALSE
101	22	Bocking	Anne	F	1664-10-23			FALSE	FALSE	FALSE
102	23	Bocking	Thomas	M		1628	1688-03-14	FALSE	FALSE	FALSE
104	24	Bradbury	Robert	M		1630		FALSE	FALSE	FALSE
105	24	Bradbury	Joan	F		1630		FALSE	FALSE	FALSE
106	24	Bradbury	Fraunces	F	1654-03-12			FALSE	FALSE	FALSE
107	24	Bradbury	Francis	M	1665-08-06			FALSE	FALSE	FALSE
108	25	Bradshaw	Elizabeth	F				FALSE	TRUE	TRUE
109	26	Bradwell	Thomas	M			1688-12-02	FALSE	FALSE	FALSE
110	27	Bramall	Joseph	M			1706-08-13	FALSE	FALSE	FALSE
112	28	Broomhead	Edmund	M		1640	1680-02-13	FALSE	FALSE	FALSE
113	28	Broomhead	Margaret	F		1645	1678-08-05	FALSE	FALSE	FALSE
114	29	Butterworth	George	M		1652	1670-09-22	TRUE	FALSE	FALSE
115	30	Buxton	John	M		1610	1670-08-21	TRUE	FALSE	FALSE
116	30	Buxton	Katherine	F		1612		FALSE	FALSE	FALSE
117	30	Buxton	Robert	M	1639-03-31		1670-08-03	TRUE	FALSE	FALSE
118	30	Buxton	John	M	1641-11-14			FALSE	FALSE	FALSE
119	30	Buxton	Margaret	F	1644-07-12		1670-08-04	TRUE	FALSE	FALSE
120	30	Buxton	Elizabeth	F	1647-12-26		1670-06-16	TRUE	FALSE	FALSE
121	31	Chapman	Alice	F	1636-05-01		1672-04-04	FALSE	FALSE	FALSE
122	32	Chapman	Christopher	M		1600	1673-07-19	FALSE	FALSE	FALSE
123	32	Chapman	Anne	F		1610	1675-07-09	FALSE	FALSE	FALSE
124	32	Chapman	Samuel	M	1648-04-09		1670-08-26	TRUE	FALSE	FALSE
125	32	Chapman	Mary	F	1663-10-01		1723-09-21	FALSE	FALSE	FALSE
126	33	Chapman	Elizabeth	F		1630	1670-06-16	TRUE	FALSE	FALSE
127	33	Chapman	Edward	M	1655-09-15		1670-06-23	TRUE	FALSE	FALSE
128	33	Chapman	Anne	F		1662	1670-06-13	TRUE	FALSE	FALSE
129	34	Chapman	Humphrey	M		1625	1673-12-16	FALSE	TRUE	TRUE
130	34	Chapman	Anne	F		1625	1670-07-27	TRUE	TRUE	TRUE
131	35	Chapman	John	M		1630	1702-12-30	FALSE	FALSE	FALSE
132	35	Chapman	Margaret	F	1630-09-24		1676-07-13	FALSE	FALSE	FALSE
133	35	Chapman	Anne	F	1654-06-11			FALSE	FALSE	FALSE
134	35	Chapman	Daniel	M	1659-05-29		1734-06-29	FALSE	FALSE	FALSE
135	36	Chapman	Lydia	F	1639-07-17		1670-07-29	TRUE	FALSE	FALSE
136	37	Chapman	Thomas	M		1630	1680-06-13	FALSE	TRUE	TRUE
137	37	Chapman	Mary	F		1635	1687-06-24	FALSE	TRUE	TRUE
138	37	Chapman	Cornelius	M	1660-11-25		1691-06-29	FALSE	TRUE	TRUE
139	37	Chapman	Robert	M	1663-03-31		1671-04-24	FALSE	TRUE	TRUE
140	37	Chapman	Anne	F	1666-05-06		1674-10-28	FALSE	TRUE	TRUE
141	38	Chapman	Thomas	M		1640	1690-12-31	FALSE	FALSE	FALSE
142	38	Chapman		F		1640		FALSE	FALSE	FALSE
147	39	Charlesworth	Richard	M		1630	1699-05-10	FALSE	TRUE	TRUE
148	39	Charlesworth	Mary	F		1635	1690-11-15	FALSE	TRUE	TRUE
149	39	Charlesworth	John	M	1654-06-18		1675-10-15	FALSE	TRUE	TRUE
150	39	Charlesworth	Nicholas	M	1656-01-13			FALSE	TRUE	TRUE
157	40	Chatterton	George	M		1610	1692-11-28	FALSE	FALSE	FALSE
159	40	Chatterton	Francis	M	1637-08-06		1703-09-13	FALSE	FALSE	FALSE
162	41	Coates	Ellen	F		1610	1685-05-01	FALSE	FALSE	FALSE
164	42	Coates	John	M	1639-07-21		1685-07-30	FALSE	FALSE	FALSE
166	43	Coates	William	M	1636-05-01		1705-03-30	FALSE	FALSE	FALSE
168	43	Coates	George	M	1664-09-11			FALSE	FALSE	FALSE
170	44	Cooper	Mary	F		1635	1699-12-21	FALSE	FALSE	FALSE
171	44	Cooper	Jonathan	M	1653-12-11		1669-10-29	TRUE	FALSE	FALSE
172	44	Cooper	Edward	M	1662-04-13		1669-09-23	TRUE	FALSE	FALSE
173	45	Cooper	George	M		1650	1721-02-22	FALSE	FALSE	FALSE
174	46	Cowlishaw	David	M		1640		FALSE	TRUE	TRUE
175	46	Cowlishaw	Isabel	F		1645	1697-11-16	FALSE	TRUE	TRUE
178	47	Coyle	Joan	F		1610	1687-09-29	FALSE	FALSE	FALSE
179	47	Coyle	Elizabeth	F	1634-06-01		1672-08-24	FALSE	FALSE	FALSE
180	47	Coyle	Anne	F	1636-04-28			FALSE	FALSE	FALSE
182	48	Coyle	Anne	F		1635	1670-07-06	TRUE	FALSE	FALSE
183	48	Coyle	Alice	F	1661-08-04		1670-08-15	TRUE	FALSE	FALSE
184	48	Coyle	Elizabeth	F	1663-02-22			FALSE	FALSE	FALSE
185	49	Daniel	John	M		1610	1670-07-06	TRUE	FALSE	FALSE
186	49	Daniel	John	M	1647-07-18		1699-04-22	FALSE	FALSE	FALSE
187	50	Daniel	John	M	1633-04-04			FALSE	FALSE	FALSE
188	50	Daniel	Susanna	F	1638-12-16		1678-07-18	FALSE	FALSE	FALSE
189	51	Daniel	Nicholas	M		1605	1682-07-31	FALSE	TRUE	TRUE
190	52	Daniel	Randle	M	1640-02-23		1676-05-05	FALSE	FALSE	FALSE
191	52	Daniel	Elizabeth	F		1642	1703-10-23	FALSE	FALSE	FALSE
192	52	Daniel	John	M	1662-02-02			FALSE	FALSE	FALSE
193	52	Daniel	Alice	F	1663-03-10			FALSE	FALSE	FALSE
196	53	Daniel	Sarah	F	1647-06-13		1687-01-08	FALSE	FALSE	FALSE
197	54	Daniel	Thomas	M		1625	1683-09-22	FALSE	TRUE	TRUE
198	54	Daniel	Ellin	F		1625	1679-12-05	FALSE	TRUE	TRUE
199	54	Daniel	Joan	F	1647-05-09			FALSE	TRUE	TRUE
201	54	Daniel	Esther	F	1652-04-25			FALSE	TRUE	TRUE
202	54	Daniel	Elizabeth	F	1660-03-11			FALSE	TRUE	TRUE
203	55	Darby	George	M		1610	1670-07-05	TRUE	TRUE	TRUE
204	55	Darby	Mary	F		1615	1678-02-16	FALSE	TRUE	TRUE
205	55	Darby	Mary	F	1645-12-28		1670-09-05	TRUE	TRUE	TRUE
206	56	Denley	Mary	F		1610	1671-05-02	FALSE	FALSE	FALSE
207	57	Elliott	John	M		1630	1670-08-08	TRUE	FALSE	FALSE
208	57	Elliott	Anne	F		1635	1670-08-19	TRUE	FALSE	FALSE
209	57	Elliott	Samuel	M	1660-01-29		1670-07-30	TRUE	FALSE	FALSE
210	57	Elliott	Sarah	F			1670-08-01	TRUE	FALSE	FALSE
211	57	Elliott	Mary	F			1670-08-18	TRUE	FALSE	FALSE
212	58	Elliott	Deborah	F		1648	1670-07-04	TRUE	FALSE	FALSE
213	59	Eyre	Constance	F			1672-05-08	FALSE	FALSE	FALSE
214	60	Eyre	Robert	M			1689-04-11	FALSE	TRUE	TRUE
215	60	Eyre	Amy	F				FALSE	TRUE	TRUE
216	61	Fidler	Robert	M		1625	1716-04-03	FALSE	TRUE	TRUE
217	61	Fidler	Anne	F		1625	1706-12-28	FALSE	TRUE	TRUE
218	62	Fidler	John	M	1649-12-30		1719-03-30	FALSE	FALSE	FALSE
219	63	Fox	Robert	M		1635	1690-05-13	FALSE	FALSE	FALSE
220	63	Fox	Anne	F		1635	1705-04-28	FALSE	FALSE	FALSE
221	63	Fox	Mary	F	1661-05-26			FALSE	FALSE	FALSE
222	63	Fox	Sarah	F	1664-12-11			FALSE	FALSE	FALSE
223	64	French	Jane	F		1625	1679-03-20	FALSE	FALSE	FALSE
224	64	French	Stephen	M	1646-06-08		1724-06-15	FALSE	FALSE	FALSE
225	64	French	Joan	F	1651-03-27		1670-08-18	TRUE	FALSE	FALSE
226	64	French	Robert	M	1655-07-28		1670-08-07	TRUE	FALSE	FALSE
231	65	Frith	Anthony	M		1620	1670-12-10	FALSE	FALSE	FALSE
232	65	Frith	Elizabeth	F		1628	1711-04-09	FALSE	FALSE	FALSE
233	65	Frith	Alice	F	1642-11-13		1719-10-23	FALSE	FALSE	FALSE
234	65	Frith	Thomas	M	1645-06-15		1670-08-18	TRUE	FALSE	FALSE
235	65	Frith	John	M	1647-05-23		1705-05-21	FALSE	FALSE	FALSE
236	65	Frith	Elizabeth	F	1652-10-02		1670-08-19	TRUE	FALSE	FALSE
238	66	Frith	Francis	M		1615	1670-08-11	TRUE	FALSE	FALSE
239	66	Frith	Elizabeth	F		1616	1670-08-21	TRUE	FALSE	FALSE
240	66	Frith	Francis	M		1637		FALSE	FALSE	FALSE
241	66	Frith	Margaret	F	1640-11-22			FALSE	FALSE	FALSE
242	66	Frith	Thomas	M	1645-06-15		1700-05-07	FALSE	FALSE	FALSE
243	66	Frith	Henry	M	1649-01-07		1670-09-04	TRUE	FALSE	FALSE
244	66	Frith	Richard	M	1651-06-22			FALSE	FALSE	FALSE
245	66	Frith	Anne	F	1653-11-06		1670-08-26	TRUE	FALSE	FALSE
246	66	Frith	Elizabeth	F	1656-03-02		1670-09-02	TRUE	FALSE	FALSE
247	66	Frith	George	M	1659-06-19		1670-09-08	TRUE	FALSE	FALSE
248	67	Frith	Thomas	M		1630		FALSE	FALSE	FALSE
249	67	Frith	Anne	F		1630		FALSE	FALSE	FALSE
250	67	Frith	Robert	M	1652-10-31			FALSE	FALSE	FALSE
251	68	Frith	William	M		1639	1705-05-23	FALSE	FALSE	FALSE
252	68	Frith	Frances	F		1640	1670-08-22	TRUE	FALSE	FALSE
253	68	Frith	Thomas	M		1664	1670-08-07	TRUE	FALSE	FALSE
255	69	Furness	Amy	F		1615	1678-05-14	FALSE	TRUE	TRUE
256	69	Furness	Sarah	F	1646-04-12		1724-04-22	FALSE	TRUE	TRUE
257	69	Furness	Martha	F	1649-07-03		1708-10-27	FALSE	TRUE	TRUE
258	70	Furness	Ellis	M	1638-06-10		1686-06-12	FALSE	TRUE	TRUE
259	70	Furness	Elizabeth	F		1640	1705-02-08	FALSE	TRUE	TRUE
260	70	Furness	Amy	F	1665-04-23			FALSE	TRUE	TRUE
261	71	Furness	Martin	M		1625	1694-03-24	FALSE	FALSE	FALSE
262	71	Furness	Elizabeth	F		1628	1707-05-24	FALSE	FALSE	FALSE
263	71	Furness	George	M	1648-08-13		1703-05-21	FALSE	FALSE	FALSE
264	71	Furness	Peter	M	1653-07-03			FALSE	FALSE	FALSE
265	71	Furness	Samuel	M	1662-01-02		1728-04-21	FALSE	FALSE	FALSE
266	71	Furness	Matthew	M	1664-07-31			FALSE	FALSE	FALSE
268	72	Furness	Richard	M		1615		FALSE	TRUE	TRUE
270	72	Furness	Margaret	F				FALSE	TRUE	TRUE
275	73	Gascoyne	George	M	1641-11-28		1683-01-06	FALSE	FALSE	FALSE
276	73	Gascoyne	Anne	F		1640		FALSE	FALSE	FALSE
277	73	Gascoyne	William	M	1665-09-15			FALSE	FALSE	FALSE
278	74	Glover	Francis	M		1635	1703-01-13	FALSE	FALSE	FALSE
279	74	Glover	Mary	F	1634-04-06			FALSE	FALSE	FALSE
280	74	Glover	Anne	F	1665-05-02			FALSE	FALSE	FALSE
281	75	Glover	Joseph	M		1630	1702-11-21	FALSE	FALSE	FALSE
282	75	Glover	Anne	F	1636-02-21		1670-09-24	TRUE	FALSE	FALSE
283	75	Glover	Elizabeth	F	1662-04-10		1670-08-03	TRUE	FALSE	FALSE
284	76	Godfreys	Henry	M		1610		FALSE	FALSE	FALSE
285	76	Godfreys	Anne	F		1640	1683-01-15	FALSE	FALSE	FALSE
287	77	Gregory	Richard	M		1625	1694-07-21	FALSE	FALSE	FALSE
289	77	Gregory	William	M	1655-11-25			FALSE	FALSE	FALSE
290	77	Gregory	Francis	M	1657-11-08			FALSE	FALSE	FALSE
291	77	Gregory	Tabitha	F	1662-02-16		1689-09-04	FALSE	FALSE	FALSE
292	78	Grundy	Anne	F	1651-06-15		1670-10-18	TRUE	FALSE	FALSE
293	79	Hadfield	Alexander	M	1642-01-23		1670-08-04	TRUE	FALSE	FALSE
296	80	Hadfield	Elizabeth	F		1610	1679-10-24	FALSE	FALSE	FALSE
297	80	Hadfield	Martha	F	1645-03-02			FALSE	FALSE	FALSE
298	80	Hadfield	Hugh	M	1648-04-09			FALSE	FALSE	FALSE
299	80	Hadfield	Samuel	M	1651-03-21		1670-04-19	TRUE	FALSE	FALSE
300	80	Hadfield	Thomas	M	1656-07-12		1680-01-30	FALSE	FALSE	FALSE
301	81	Hadfield	John	M	1639-02-17			FALSE	FALSE	FALSE
302	81	Hadfield	Margaret	F		1643	1702-12-27	FALSE	FALSE	FALSE
304	82	Hadfield	John snr.	M		1605	1670-08-03	TRUE	FALSE	FALSE
305	82	Hadfield	Jane	F		1612	1691-12-01	FALSE	FALSE	FALSE
306	82	Hadfield	Mary	F	1642-02-27		1705-05-29	FALSE	FALSE	FALSE
307	82	Hadfield	Robert	M		1646	1670-08-15	TRUE	FALSE	FALSE
308	83	Hadfield	John jnr.	M	1639-03-30		1684-03-13	FALSE	FALSE	FALSE
309	83	Hadfield	Joan	F		1640		FALSE	FALSE	FALSE
310	83	Hadfield	Nehemiah	M	1661-03-31			FALSE	FALSE	FALSE
311	83	Hadfield	Elizabeth	F	1664-05-01			FALSE	FALSE	FALSE
312	84	Hall	Dorothy	F		1615	1684-12-14	FALSE	FALSE	FALSE
313	85	Hall	Peter	M		1620	1670-08-24	TRUE	FALSE	FALSE
314	85	Hall	Anne	F		1620	1670-09-24	TRUE	FALSE	FALSE
315	85	Hall	Samuel	M	1651-07-20		1670-10-14	TRUE	FALSE	FALSE
316	85	Hall	Elizabeth	F	1654-03-05			FALSE	FALSE	FALSE
317	85	Hall	Peter	M	1657-01-25		1670-10-14	TRUE	FALSE	FALSE
318	86	Hancock	John	M		1625	1670-08-08	TRUE	TRUE	TRUE
319	86	Hancock	Elizabeth	F		1625		FALSE	TRUE	TRUE
320	86	Hancock	William	M		1650	1670-08-08	TRUE	TRUE	TRUE
321	86	Hancock	Alice	F	1652-03-14		1670-08-10	TRUE	TRUE	TRUE
323	86	Hancock	Anne	F	1656-10-14		1670-08-11	TRUE	TRUE	TRUE
324	86	Hancock	Elizabeth	F	1658-10-09		1670-08-04	TRUE	TRUE	TRUE
325	86	Hancock	John	M	1661-02-28		1670-08-04	TRUE	TRUE	TRUE
326	86	Hancock	Oner	M	1663-04-26		1670-08-08	TRUE	TRUE	TRUE
327	87	Hardy	Thomas	M		1620	1695-12-04	FALSE	TRUE	TRUE
328	87	Hardy	Joan	F		1620	1686-12-19	FALSE	TRUE	TRUE
330	87	Hardy	Thomas	M	1652-11-05			FALSE	TRUE	TRUE
331	87	Hardy	John	M	1658-10-12		1717-10-18	FALSE	TRUE	TRUE
332	87	Hardy	Deborah	F	1658-10-12			FALSE	TRUE	TRUE
333	87	Hardy	Hannah	F	1663-06-14			FALSE	TRUE	TRUE
334	88	Hatley	Thomas	M			1670-07-26	TRUE	FALSE	FALSE
336	89	Hawksworth	Anne	F		1615	1681-12-25	FALSE	FALSE	FALSE
337	89	Hawksworth	Francis	M	1652-10-02		1670-09-24	TRUE	FALSE	FALSE
338	90	Hawksworth	Anne	F		1615		FALSE	FALSE	FALSE
339	90	Hawksworth	Margaret	F	1649-12-16			FALSE	FALSE	FALSE
340	91	Hawksworth	John	M	1630-12-05		1688-04-03	FALSE	FALSE	FALSE
341	91	Hawksworth	Deborah	F		1635	1706-04-04	FALSE	FALSE	FALSE
342	91	Hawksworth	Alice	F	1660-10-28		1684-12-20	FALSE	FALSE	FALSE
343	91	Hawksworth	Mary	F	1663-08-02			FALSE	FALSE	FALSE
345	92	Hawksworth	John	M	1641-03-21			FALSE	FALSE	FALSE
346	92	Hawksworth	Prudence	F		1645		FALSE	FALSE	FALSE
347	92	Hawksworth	John	M	1663-08-09			FALSE	FALSE	FALSE
348	93	Hawksworth	Peter	M	1636-10-02		1669-09-24	TRUE	TRUE	TRUE
349	93	Hawksworth	Jane	F		1640		FALSE	TRUE	TRUE
350	93	Hawksworth	Elizabeth	F	1663-03-10			FALSE	TRUE	TRUE
351	93	Hawksworth	Humphrey	M	1664-07-17		1669-10-18	TRUE	TRUE	TRUE
353	94	Hawksworth	Peter	M		1638	1705-11-09	FALSE	FALSE	FALSE
354	94	Hawksworth	Dorothy	F		1640	1705-08-18	FALSE	FALSE	FALSE
355	94	Hawksworth	Alice	F	1663-04-14			FALSE	FALSE	FALSE
356	94	Hawksworth	Christian	M	1665-03-07		1687-03-03	FALSE	FALSE	FALSE
357	95	Hawksworth	Thomas	M		1630	1670-08-05	TRUE	FALSE	FALSE
358	95	Hawksworth	Rebecca	F		1635	1707-11-14	FALSE	FALSE	FALSE
359	95	Hawksworth	William	M	1661-11-05		1670-08-13	TRUE	FALSE	FALSE
360	95	Hawksworth	Anne	F	1664-10-09		1670-08-20	TRUE	FALSE	FALSE
361	96	Hawksworth	William	M	1635-04-26		1670-09-10	TRUE	FALSE	FALSE
363	97	Heald	Robert	M		1620	1672-11-25	FALSE	FALSE	FALSE
364	97	Heald	Elizabeth	F		1625	1670-07-02	TRUE	FALSE	FALSE
365	97	Heald	Emmott	M		1645	1670-06-27	TRUE	FALSE	FALSE
366	97	Heald	Mary	F	1651-03-09		1670-06-17	TRUE	FALSE	FALSE
367	97	Heald	Thomas	M	1653-11-20		1670-07-19	TRUE	FALSE	FALSE
368	98	Heaton	Margaret	F		1620		FALSE	FALSE	FALSE
369	98	Heaton	Edward	M		1645	1699-05-01	FALSE	FALSE	FALSE
370	98	Heaton	Francis	M	1647-10-10			FALSE	FALSE	FALSE
371	99	Heaton	Thomas	M	1640-06-03		1707-10-24	FALSE	FALSE	FALSE
372	99	Heaton	Sarah	F		1640	1677-10-13	FALSE	FALSE	FALSE
373	99	Heaton	William	M	1665-02-05			FALSE	FALSE	FALSE
375	100	Hill	Robert	M		1620		FALSE	TRUE	TRUE
376	100	Hill	Anne	F	1646-01-18			FALSE	TRUE	TRUE
377	100	Hill	Robert	M	1648-07-02		1679-01-03	FALSE	TRUE	TRUE
378	100	Hill	Joshua	M	1650-12-22			FALSE	TRUE	TRUE
379	101	Hill	William	M		1640	1698-02-23	FALSE	FALSE	FALSE
380	101	Hill	Sarah	F		1640	1683-04-15	FALSE	FALSE	FALSE
381	101	Hill	Mary	F	1664-05-15			FALSE	FALSE	FALSE
382	102	Howe	Marshall	M	1638-11-30		1702-04-21	FALSE	FALSE	FALSE
383	102	Howe	Joan	F		1640	1670-08-28	TRUE	FALSE	FALSE
384	102	Howe	William	M	1664-02-21		1670-08-31	TRUE	FALSE	FALSE
385	103	Kemp	Lydia	F		1620	1670-08-23	TRUE	TRUE	TRUE
386	103	Kemp	Thomas	M	1643-03-05		1670-08-13	TRUE	TRUE	TRUE
387	103	Kemp	Elizabeth	F	1645-11-02		1670-08-12	TRUE	TRUE	TRUE
389	103	Kemp	Michael	M	1654-01-01		1670-08-16	TRUE	TRUE	TRUE
390	103	Kemp	Robert	M	1656-10-05		1670-08-01	TRUE	TRUE	TRUE
391	104	Lowe (alias Naylor)	William	M		1620	1670-07-03	TRUE	FALSE	FALSE
392	104	Lowe (alias Naylor)	Ellenor	F		1625	1670-07-03	TRUE	FALSE	FALSE
393	104	Lowe (alias Naylor)	Sarah	F		1655	1670-06-18	TRUE	FALSE	FALSE
394	104	Lowe (alias Naylor)	Elizabeth	F	1657-05-29		1670-07-10	TRUE	FALSE	FALSE
395	104	Lowe (alias Naylor)	Anne	F	1659-07-17		1670-07-14	TRUE	FALSE	FALSE
396	104	Lowe (alias Naylor)	Joshua	M	1663-10-18			FALSE	FALSE	FALSE
397	105	Mashall	John	M		1640		FALSE	FALSE	FALSE
398	105	Mashall	Anne	F	1639-09-04		1674-06-23	FALSE	FALSE	FALSE
399	105	Mashall	Sarah	F	1665-06-10			FALSE	FALSE	FALSE
400	105	Mashall	Margaret	F	1665-06-10			FALSE	FALSE	FALSE
401	106	Mellor	Mary	F			1670-06-29	TRUE	FALSE	FALSE
402	107	Merrill	Andrew	M		1615		FALSE	FALSE	FALSE
403	108	Merrill	Humphrey	M		1606	1670-09-10	TRUE	TRUE	TRUE
404	108	Merrill	Anne	F		1610		FALSE	TRUE	TRUE
405	109	Merrill	Rowland	M		1620	1682-04-25	FALSE	TRUE	TRUE
406	109	Merrill	Joan	F		1625	1684-04-19	FALSE	TRUE	TRUE
407	109	Merrill	Henry	M	1647-01-03		1703-10-25	FALSE	TRUE	TRUE
408	109	Merrill	Humphrey	M	1652-07-19			FALSE	TRUE	TRUE
409	109	Merrill	Anne	F		1655		FALSE	TRUE	TRUE
410	109	Merrill	Rowland	M	1660-12-23		1720-04-21	FALSE	TRUE	TRUE
411	110	Mompesson	William	M		1638	1712-05-10	FALSE	FALSE	FALSE
412	110	Mompesson	Catharine	F		1640	1670-08-26	TRUE	FALSE	FALSE
413	110	Mompesson	George	M		1662		FALSE	FALSE	FALSE
414	110	Mompesson	Elizabeth	F		1664		FALSE	FALSE	FALSE
415	111	Morten	Francis	M		1620	1670-09-21	TRUE	FALSE	FALSE
416	111	Morten	Grace	F		1623	1670-10-03	TRUE	FALSE	FALSE
417	111	Morten	William	M	1645-09-09		1670-10-29	TRUE	FALSE	FALSE
418	111	Morten	Elizabeth	F	1647-11-14		1670-10-09	TRUE	FALSE	FALSE
419	111	Morten	Francis	M	1649-12-30		1670-10-19	TRUE	FALSE	FALSE
420	111	Morten	Susanna	F	1651-11-09		1670-09-30	TRUE	FALSE	FALSE
421	111	Morten	Isaac	M	1654-07-23			FALSE	FALSE	FALSE
422	111	Morten	Anne	F	1656-05-11			FALSE	FALSE	FALSE
423	111	Morten	Jacob	M	1657-12-06			FALSE	FALSE	FALSE
424	111	Morten	Joseph	M	1659-10-02		1670-10-15	TRUE	FALSE	FALSE
425	111	Morten	Benjamin	M	1661-05-05		1670-10-07	TRUE	FALSE	FALSE
426	111	Morten	Grace	F	1663-03-01		1670-10-16	TRUE	FALSE	FALSE
427	111	Morten	Abraham	M			1670-10-06	TRUE	FALSE	FALSE
428	111	Morten	Mary	F			1670-10-13	TRUE	FALSE	FALSE
429	112	Morten	Francis	M	1638-01-14			FALSE	FALSE	FALSE
430	112	Morten	Anne	F	1639-03-10		1670-08-01	TRUE	FALSE	FALSE
431	112	Morten	Ruth	F	1665-05-02		1670-08-22	TRUE	FALSE	FALSE
432	113	Morten	Isaac	M	1639-04-07			FALSE	FALSE	FALSE
433	113	Morten	Mary	F		1642		FALSE	FALSE	FALSE
434	114	Morten	John	M	1641-05-16		1679-04-15	FALSE	FALSE	FALSE
435	115	Morten	Luke	M	1632-10-21		1702-12-06	FALSE	FALSE	FALSE
436	115	Morten	Joan	F		1633	1679-05-25	FALSE	FALSE	FALSE
437	115	Morten	William	M	1655-08-18		1695-03-25	FALSE	FALSE	FALSE
438	115	Morten	Alice	F	1657-01-18		1704-04-03	FALSE	FALSE	FALSE
439	115	Morten	Matthew	M	1659-06-19			FALSE	FALSE	FALSE
440	115	Morten	Thomas	M	1662-03-16			FALSE	FALSE	FALSE
441	115	Morten	Mary	F	1664-10-23			FALSE	FALSE	FALSE
443	116	Morten	Abraham	M	1639-01-18		1670-11-02	TRUE	FALSE	FALSE
444	116	Morten	Godfrey	M	1647-05-13		1698-03-30	FALSE	FALSE	FALSE
445	117	Morten	Matthew	M	1639-08-18		1722-03-28	FALSE	TRUE	TRUE
446	117	Morten	Margaret	F		1640	1670-08-21	TRUE	TRUE	TRUE
447	117	Morten	Sarah	F		1662	1670-08-19	TRUE	TRUE	TRUE
449	117	Morten		M		1666	1670-08-25	TRUE	TRUE	TRUE
450	118	Morten	Michael	M		1620	1671-06-24	FALSE	FALSE	FALSE
451	118	Morten	Anne	F		1620	1678-04-24	FALSE	FALSE	FALSE
456	119	Morten	Robert	M		1635	1703-03-01	FALSE	FALSE	FALSE
457	119	Morten	Mary	F		1635		FALSE	FALSE	FALSE
458	119	Morten	John	M	1658-10-31		1679-04-15	FALSE	FALSE	FALSE
459	119	Morten	Thomas	M	1661-11-03			FALSE	FALSE	FALSE
460	120	Morten	Dinah	F	1642-05-19		1671-02-15	FALSE	FALSE	FALSE
461	120	Morten	Rebecca	F		1644	1670-08-05	TRUE	FALSE	FALSE
462	121	Moseley	Thomas	M		1600	1670-09-14	TRUE	TRUE	TRUE
463	121	Moseley	Katharine	F		1625		FALSE	TRUE	TRUE
464	122	Moseley	Joseph	M	1652-05-18			FALSE	FALSE	FALSE
465	122	Moseley	Margaret	F	1655-10-07			FALSE	FALSE	FALSE
466	123	Mower	James	M		1625	1698-03-10	FALSE	TRUE	TRUE
467	123	Mower	Emmant	F		1630	1672-02-28	FALSE	TRUE	TRUE
468	123	Mower	Thomas	M	1650-12-01			FALSE	TRUE	TRUE
469	123	Mower	Sarah	F	1652-01-30		1688-04-30	FALSE	TRUE	TRUE
470	123	Mower	Margaret	F	1660-01-08		1695-02-06	FALSE	TRUE	TRUE
471	123	Mower	Francis	M	1662-09-28		1711-07-31	FALSE	TRUE	TRUE
472	123	Mower	Hannah	F	1666-02-11			FALSE	TRUE	TRUE
473	124	Mower	Rowland	M		1630	1670-07-30	TRUE	TRUE	TRUE
474	124	Mower	Elizabeth	F		1635	1711-04-09	FALSE	TRUE	TRUE
475	124	Mower	James	M			1670-06-16	TRUE	TRUE	TRUE
476	124	Mower	Edytha	F	1660-01-22		1670-06-16	TRUE	TRUE	TRUE
477	124	Mower	Rowland	M	1664-01-31		1670-07-31	TRUE	TRUE	TRUE
478	125	Naden	Robert	M	1641-05-01			FALSE	FALSE	FALSE
479	125	Naden	Alice	F		1610	1676-03-14	FALSE	FALSE	FALSE
480	125	Naden	Mary	F	1646-08-23			FALSE	FALSE	FALSE
481	126	Naylor	John	M		1620	1670-07-27	TRUE	FALSE	FALSE
482	126	Naylor	Joan	F		1625	1670-07-26	TRUE	FALSE	FALSE
483	126	Naylor	John	M	1648-03-12			FALSE	FALSE	FALSE
484	126	Naylor	Mary	F	1651-03-28		1670-08-02	TRUE	FALSE	FALSE
485	126	Naylor	Jane	F	1654-06-18		1670-08-04	TRUE	FALSE	FALSE
486	126	Naylor	Jonathan	M	1657-05-19		1670-08-03	TRUE	FALSE	FALSE
487	126	Naylor	Anne	F	1660-05-13		1670-08-03	TRUE	FALSE	FALSE
488	126	Naylor	Bridget	F	1664-10-02		1670-08-14	TRUE	FALSE	FALSE
489	127	Naylor	Jane	F		1610	1670-07-17	TRUE	FALSE	FALSE
490	128	Parsley	Jonas	M			1670-10-02	TRUE	FALSE	FALSE
491	128	Parsley	Anne	F			1670-10-12	TRUE	FALSE	FALSE
493	129	Percival	William	M		1638	1670-09-02	TRUE	FALSE	FALSE
494	129	Percival	Ellen	F		1642		FALSE	FALSE	FALSE
495	129	Percival	Mary	F	1663-01-18		1670-09-19	TRUE	FALSE	FALSE
496	129	Percival	Margaret	F	1665-11-26		1670-08-03	TRUE	FALSE	FALSE
497	130	Pillington	Margaret	F		1625	1707-06-25	FALSE	TRUE	TRUE
498	130	Pillington	Peter	M		1645		FALSE	TRUE	TRUE
500	130	Pillington	Anne	F	1651-03-09			FALSE	TRUE	TRUE
501	131	Ragge	George	M		1625	1669-10-27	TRUE	FALSE	FALSE
502	131	Ragge	Elizabeth	F		1630	1703-08-18	FALSE	FALSE	FALSE
503	131	Ragge	Jonathan	M	1654-12-17		1669-10-19	TRUE	FALSE	FALSE
504	131	Ragge	Ellen	F	1662-01-26			FALSE	FALSE	FALSE
505	131	Ragge	Alice	F	1665-01-21		1669-10-24	TRUE	FALSE	FALSE
506	132	Ragge	John	M		1632	1694-03-11	FALSE	TRUE	TRUE
507	132	Ragge	Anne	F		1634		FALSE	TRUE	TRUE
508	132	Ragge	Thomas	M	1655-07-18		1690-12-11	FALSE	TRUE	TRUE
509	132	Ragge	Mary	F	1662-01-01		1693-08-23	FALSE	TRUE	TRUE
510	133	Ragge	Margaret	F		1630	1694-10-13	FALSE	FALSE	FALSE
511	133	Ragge	Thomas	M	1654-01-08		1670-08-19	TRUE	FALSE	FALSE
512	133	Ragge	Francis	M	1656-12-28		1670-07-09	TRUE	FALSE	FALSE
513	134	Ragge	Thomas	M		1630	1677-07-08	FALSE	FALSE	FALSE
514	134	Ragge	Margaret	F		1635	1678-11-15	FALSE	FALSE	FALSE
515	134	Ragge	Nehemiah	M	1663-03-01			FALSE	FALSE	FALSE
516	134	Ragge	Martha	F	1665-01-15			FALSE	FALSE	FALSE
518	135	Rawson	George	M		1620	1672-11-29	FALSE	FALSE	FALSE
519	135	Rawson	Alice	F		1630	1681-07-10	FALSE	FALSE	FALSE
520	135	Rawson	Nicholas	M		1633	1686-12-02	FALSE	FALSE	FALSE
521	136	Rowbotham	William	M		1610	1669-12-25	TRUE	FALSE	FALSE
522	136	Rowbotham	Anne	F		1615		FALSE	FALSE	FALSE
523	136	Rowbotham	Joan	F	1645-05-25			FALSE	FALSE	FALSE
524	136	Rowbotham	Robert	M	1649-03-11		1670-01-02	TRUE	FALSE	FALSE
525	136	Rowbotham	John	M	1653-08-04		1669-12-10	TRUE	FALSE	FALSE
526	136	Rowbotham	Samuel	M			1670-01-02	TRUE	FALSE	FALSE
527	137	Rowe	William	M		1640	1669-12-20	TRUE	FALSE	FALSE
528	137	Rowe	Mary	F		1645	1669-12-16	TRUE	FALSE	FALSE
529	137	Rowe	unnamed			1665	1669-12-15	TRUE	FALSE	FALSE
530	138	Rowland	Anne	F		1625	1670-08-21	TRUE	FALSE	FALSE
534	139	Rowland	Mary	F		1620	1680-01-17	FALSE	TRUE	TRUE
535	139	Rowland	Amy	F	1645-05-04			FALSE	TRUE	TRUE
536	139	Rowland	Sarah	F	1649-05-13			FALSE	TRUE	TRUE
537	139	Rowland	Samuel	M	1652-03-14		1678-11-07	FALSE	TRUE	TRUE
538	139	Rowland	Mary	F	1657-02-01			FALSE	TRUE	TRUE
539	140	Rowland	Thomas	M		1620	1670-02-15	TRUE	TRUE	TRUE
540	140	Rowland	Alice	F		1623	1679-09-17	FALSE	TRUE	TRUE
541	140	Rowland	Francis	M	1645-11-09		1724-06-19	FALSE	TRUE	TRUE
542	140	Rowland	Hannah	F	1650-05-26		1669-11-06	TRUE	TRUE	TRUE
543	140	Rowland	Mary	F	1652-06-20		1669-12-02	TRUE	TRUE	TRUE
544	140	Rowland	Abel	M	1655-12-02		1670-01-16	TRUE	TRUE	TRUE
545	141	Sampson	Thomas	M		1620	1680-05-11	FALSE	FALSE	FALSE
546	141	Sampson	Elizabeth	F		1625	1679-12-31	FALSE	FALSE	FALSE
547	141	Sampson	Richard	M	1648-01-26		1679-09-17	FALSE	FALSE	FALSE
548	141	Sampson	Francis	M	1650-11-24		1694-06-14	FALSE	FALSE	FALSE
549	141	Sampson	Thomas	M	1658-10-17			FALSE	FALSE	FALSE
550	141	Sampson	Anne	F	1661-02-17		1680-01-28	FALSE	FALSE	FALSE
551	142	Saxelby	Richard	M		1640		FALSE	FALSE	FALSE
552	142	Saxelby	Bridgett	F		1640		FALSE	FALSE	FALSE
553	142	Saxelby	Alice	F	1663-11-01		1697-03-07	FALSE	FALSE	FALSE
555	143	Shaw	George	M		1640		FALSE	FALSE	FALSE
556	143	Shaw		F		1640		FALSE	FALSE	FALSE
557	143	Shaw	Sarah	F	1663-11-01			FALSE	FALSE	FALSE
559	144	Sheldon	Mary	F	1634-05-25			FALSE	FALSE	FALSE
560	145	Sheldon	Philip	M		1625	1681-03-04	FALSE	TRUE	TRUE
561	145	Sheldon	Elizabeth	F		1630	1709-07-28	FALSE	TRUE	TRUE
563	145	Sheldon	Thomas	M	1651-07-20			FALSE	TRUE	TRUE
564	145	Sheldon	John	M	1653-12-27			FALSE	TRUE	TRUE
565	145	Sheldon	Scona	F	1659-08-28		1678-01-25	FALSE	TRUE	TRUE
566	145	Sheldon	Philip	M	1661-04-14			FALSE	TRUE	TRUE
567	145	Sheldon	Olive	F		1663		FALSE	TRUE	TRUE
568	145	Sheldon	Sarah	F		1665		FALSE	TRUE	TRUE
570	146	Sheldon	Thomas	M	1630-12-19		1671-02-28	FALSE	FALSE	FALSE
571	146	Sheldon	Agnes	F		1635		FALSE	FALSE	FALSE
572	146	Sheldon	Christian	M	1657-11-15			FALSE	FALSE	FALSE
574	147	Shepherd	Robert	M		1630		FALSE	FALSE	FALSE
575	147	Shepherd	Anne	F		1635	1677-04-19	FALSE	FALSE	FALSE
576	147	Shepherd	Olive	F	1659-10-23			FALSE	FALSE	FALSE
577	147	Shepherd	Dorothy	F	1664-12-21			FALSE	FALSE	FALSE
579	148	Short	George	M		1610	1670-07-19	TRUE	FALSE	FALSE
580	148	Short	Sarah	F		1615	1692-05-17	FALSE	FALSE	FALSE
581	149	Short	William	M		1615	1674-10-21	FALSE	FALSE	FALSE
582	150	Skidmore	Anne	F		1620	1670-06-25	TRUE	FALSE	FALSE
583	150	Skidmore	Arthur	M	1641-05-23		1698-11-09	FALSE	FALSE	FALSE
584	150	Skidmore	Mary	F	1648-03-19		1670-06-18	TRUE	FALSE	FALSE
586	150	Skidmore	John	M	1651-03-21		1674-09-12	FALSE	FALSE	FALSE
587	150	Skidmore	Francis	M	1653-10-02			FALSE	FALSE	FALSE
588	150	Skidmore	Anthony	M	1656-04-27		1670-06-13	TRUE	FALSE	FALSE
589	151	Skidmore	George	M		1630	1670-12-23	FALSE	TRUE	TRUE
590	151	Skidmore	Katharine	F		1635	1700-09-14	FALSE	TRUE	TRUE
591	151	Skidmore	Simon	M	1654-02-12		1726-01-03	FALSE	TRUE	TRUE
592	151	Skidmore	John	M	1655-03-25			FALSE	TRUE	TRUE
593	151	Skidmore	Anne	F	1656-06-15			FALSE	TRUE	TRUE
594	151	Skidmore	George	M	1663-03-01		1695-04-28	FALSE	TRUE	TRUE
595	151	Skidmore	Mary	F	1665-10-15			FALSE	TRUE	TRUE
596	152	Slynn	Robert	M		1615	1696-10-27	FALSE	TRUE	TRUE
597	153	Slynn	Robert	M		1640	1672-10-06	FALSE	FALSE	FALSE
598	153	Slynn	Elizabeth	F	1641-10-10			FALSE	FALSE	FALSE
599	153	Slynn	Anne	F	1665-02-26			FALSE	FALSE	FALSE
606	154	Stanley	Thomas	M		1610	1674-08-27	FALSE	TRUE	TRUE
608	155	Stevenson	Anne	F		1610	1684-09-13	FALSE	FALSE	FALSE
609	156	Stevenson	Richard	M	1632-12-17			FALSE	FALSE	FALSE
610	156	Stevenson	Margaret	F		1635	1679-04-24	FALSE	FALSE	FALSE
611	156	Stevenson	Margaret	F	1664-05-29			FALSE	FALSE	FALSE
612	157	Stubbs	John	M		1620	1669-11-16	TRUE	FALSE	FALSE
613	157	Stubbs	Anne	F		1625	1669-11-20	TRUE	FALSE	FALSE
614	157	Stubbs	Hugh	M	1647-07-04		1669-11-02	TRUE	FALSE	FALSE
615	158	Swann	Elizabeth	F		1630	1670-07-07	TRUE	FALSE	FALSE
616	158	Swann	John	M	1658-12-28		1670-06-30	TRUE	FALSE	FALSE
617	159	Swindell	Helen	F		1610	1675-11-04	FALSE	FALSE	FALSE
618	159	Swindell	Edward	M	1647-04-11			FALSE	FALSE	FALSE
619	160	Swindell	John	M		1640	1687-06-09	FALSE	TRUE	TRUE
620	160	Swindell	Margaret	F		1645		FALSE	TRUE	TRUE
621	160	Swindell	Joseph	M	1663-01-25		1696-09-14	FALSE	TRUE	TRUE
622	160	Swindell	John	M	1664-10-09		1715-08-25	FALSE	TRUE	TRUE
624	161	Swinnerton	Abraham	M		1640	1670-08-09	TRUE	FALSE	FALSE
625	161	Swinnerton	Margaret	F		1645	1670-08-15	TRUE	FALSE	FALSE
626	161	Swinnerton	Anne	F	1664-02-14		1670-08-05	TRUE	FALSE	FALSE
627	162	Syddall	John	M		1615	1669-10-15	TRUE	FALSE	FALSE
628	162	Syddall	Elizabeth	F		1620	1670-10-18	TRUE	FALSE	FALSE
629	162	Syddall	Ellen	F	1642-03-23		1669-10-16	TRUE	FALSE	FALSE
630	162	Syddall	Emmott	M		1644	1670-04-30	TRUE	FALSE	FALSE
631	162	Syddall	Elizabeth	F	1645-08-10		1669-10-23	TRUE	FALSE	FALSE
632	162	Syddall	Sarah	F	1653-02-27		1669-10-01	TRUE	FALSE	FALSE
633	162	Syddall	Alice	F	1656-05-25		1669-10-25	TRUE	FALSE	FALSE
634	162	Syddall	Richard	M	1658-08-22		1669-10-12	TRUE	FALSE	FALSE
635	162	Syddall	Joseph	M	1663-11-01			FALSE	FALSE	FALSE
641	163	Talbot	Bridget	F		1590	1670-08-16	TRUE	TRUE	TRUE
642	164	Talbot	Richard	M		1610	1670-07-26	TRUE	FALSE	FALSE
643	164	Talbot	Catharine	F		1620	1670-07-19	TRUE	FALSE	FALSE
644	164	Talbot	Bridget	F	1636-05-08		1670-07-06	TRUE	FALSE	FALSE
646	164	Talbot	George	M	1645-02-06		1706-04-19	FALSE	FALSE	FALSE
647	164	Talbot	Mary	F	1648-03-26		1670-07-06	TRUE	FALSE	FALSE
648	164	Talbot	Jonathan	M	1650-05-19		1670-07-31	TRUE	FALSE	FALSE
649	164	Talbot	Joan	F	1656-03-06		1670-07-27	TRUE	FALSE	FALSE
650	164	Talbot	Jane	F	1658-05-08		1670-07-18	TRUE	FALSE	FALSE
651	164	Talbot	Anne	F	1661-04-13		1670-07-08	TRUE	FALSE	FALSE
652	165	Talbot	Robert	M		1644	1670-07-25	TRUE	FALSE	FALSE
653	165	Talbot	Ruth	F		1645	1670-07-27	TRUE	FALSE	FALSE
654	165	Talbot	Catharine	F	1666-04-15		1670-08-31	TRUE	FALSE	FALSE
655	166	Taylor	Alice	F		1610	1683-01-10	FALSE	FALSE	FALSE
656	166	Taylor	Margaret	F	1635-09-13		1670-07-15	TRUE	FALSE	FALSE
657	166	Taylor	Alice	F	1640-10-25		1670-10-09	TRUE	FALSE	FALSE
659	167	Taylor	Edward	M		1630		FALSE	TRUE	TRUE
660	167	Taylor	Sarah	F	1637-08-27			FALSE	TRUE	TRUE
661	167	Taylor	Anne	F		1660	1696-06-09	FALSE	TRUE	TRUE
663	168	Taylor	John	M	1638-03-27			FALSE	FALSE	FALSE
664	168	Taylor	Anne	F		1640	1690-01-17	FALSE	FALSE	FALSE
666	169	Taylor	Thomas	M				FALSE	FALSE	FALSE
667	169	Taylor	Mary	F				FALSE	FALSE	FALSE
670	170	Thornley	Isaac	M	1653-01-23		1670-06-02	TRUE	FALSE	FALSE
671	170	Thornley	Jonathan	M	1655-12-30		1670-06-13	TRUE	FALSE	FALSE
672	170	Thornley	Jane	F	1655-12-30		1670-06-19	TRUE	FALSE	FALSE
673	170	Thornley	Francis	M	1664-11-27		1670-06-18	TRUE	FALSE	FALSE
674	171	Thornley	Francis	M		1630	1677-05-20	FALSE	TRUE	TRUE
675	171	Thornley	Margaret	F		1635	1702-06-25	FALSE	TRUE	TRUE
676	171	Thornley	Deborah	F	1656-06-28			FALSE	TRUE	TRUE
677	171	Thornley	Elizabeth	F	1658-08-22		1686-04-20	FALSE	TRUE	TRUE
678	171	Thornley	Margaret	F	1661-06-08		1688-02-06	FALSE	TRUE	TRUE
680	172	Thornley	John	M	1639-04-16		1713-12-27	FALSE	FALSE	FALSE
681	172	Thornley	Margaret	F		1640	1711-05-09	FALSE	FALSE	FALSE
682	172	Thornley	Joseph	M	1662-02-02			FALSE	FALSE	FALSE
686	173	Thornley	Nicholas	M	1638-05-20		1686-08-21	FALSE	FALSE	FALSE
687	174	Thornley	William	M	1640-11-29		1670-07-20	TRUE	FALSE	FALSE
688	174	Thornley	Mary	F		1640	1670-07-07	TRUE	FALSE	FALSE
689	174	Thornley	Elizabeth	F		1662	1670-07-18	TRUE	FALSE	FALSE
690	174	Thornley	Alice	F	1664-11-27		1670-07-17	TRUE	FALSE	FALSE
691	175	Thorpe	Robert	M		1620	1687-04-25	FALSE	FALSE	FALSE
692	175	Thorpe	Margaret	F		1625	1697-07-17	FALSE	FALSE	FALSE
693	175	Thorpe	Thomas	M	1647-01-10		1670-07-23	TRUE	FALSE	FALSE
694	175	Thorpe	Elizabeth	F	1653-02-18		1670-07-10	TRUE	FALSE	FALSE
695	175	Thorpe	Robert	M	1659-07-17		1670-07-23	TRUE	FALSE	FALSE
696	175	Thorpe	Richard	M	1663-08-23		1670-08-07	TRUE	FALSE	FALSE
697	176	Thorpe	Thomas	M		1625	1669-09-27	TRUE	FALSE	FALSE
698	176	Thorpe	Elizabeth	F		1630	1669-10-02	TRUE	FALSE	FALSE
699	176	Thorpe	Robert	M		1650	1670-05-03	TRUE	FALSE	FALSE
700	176	Thorpe	Alice	F	1652-03-21		1670-04-16	TRUE	FALSE	FALSE
701	176	Thorpe	Mary	F	1654-06-18		1669-10-01	TRUE	FALSE	FALSE
702	176	Thorpe	Thomas	M	1656-12-20		1669-10-20	TRUE	FALSE	FALSE
703	176	Thorpe	William	M		1662	1670-05-03	TRUE	FALSE	FALSE
704	177	Thorpe	William	M		1600	1669-10-08	TRUE	TRUE	TRUE
705	177	Thorpe	Mary	F		1605	1669-10-04	TRUE	TRUE	TRUE
707	178	Torre	Alice	F		1635	1695-06-27	FALSE	FALSE	FALSE
709	178	Torre	Richard	M	1660-02-26		1713-12-03	FALSE	FALSE	FALSE
710	179	Torre	Francis	M		1635	1684-02-06	FALSE	FALSE	FALSE
711	179	Torre	Margaret	F		1640	1690-06-07	FALSE	FALSE	FALSE
713	180	Torre	Godfrey	M		1605	1690-01-14	FALSE	TRUE	TRUE
714	180	Torre	Edytha	F		1610	1670-07-12	TRUE	TRUE	TRUE
716	181	Torre	Humphrey	M		1600	1669-10-31	TRUE	TRUE	TRUE
717	181	Torre	Sythe	F		1605	1669-10-08	TRUE	TRUE	TRUE
719	182	Torre	John	M	1641-05-31		1670-07-30	TRUE	FALSE	FALSE
720	182	Torre	Joan	F		1644		FALSE	FALSE	FALSE
723	183	Torre	Emme	F		1615	1690-12-18	FALSE	FALSE	FALSE
725	183	Torre	Robert	M	1650-12-27		1670-07-19	TRUE	FALSE	FALSE
726	184	Torre	Thomas	M		1605	1670-10-07	TRUE	TRUE	TRUE
729	185	Torre	Thomas	M		1628	1703-07-09	FALSE	FALSE	FALSE
730	185	Torre	Frances	F		1630	1704-07-25	FALSE	FALSE	FALSE
731	185	Torre	Thomas	M		1657		FALSE	FALSE	FALSE
732	185	Torre	John	M	1662-03-02		1691-04-29	FALSE	FALSE	FALSE
733	186	Torre	William	M	1630-09-12		1669-10-14	TRUE	FALSE	FALSE
734	186	Torre	Amy	F		1632	1669-10-14	TRUE	FALSE	FALSE
735	186	Torre	Humphrey	M	1664-01-20		1669-10-20	TRUE	FALSE	FALSE
736	187	Townend	Anne	F		1625	1670-06-20	TRUE	FALSE	FALSE
737	187	Townend	Jane	F	1647-05-09		1670-06-26	TRUE	FALSE	FALSE
738	187	Townend	John	M	1649-05-13		1670-07-08	TRUE	FALSE	FALSE
739	188	Townend	Francis	M	1631-01-30		1706-04-09	FALSE	FALSE	FALSE
740	188	Townend	Anne	F		1635	1670-09-23	TRUE	FALSE	FALSE
741	188	Townend	Grace	F	1658-04-18			FALSE	FALSE	FALSE
742	188	Townend	George	M	1660-02-26		1704-07-16	FALSE	FALSE	FALSE
743	188	Townend	Margaret	F	1662-07-27			FALSE	FALSE	FALSE
745	189	Townend	Robert	M		1610		FALSE	FALSE	FALSE
746	189	Townend	Elizabeth	F		1610		FALSE	FALSE	FALSE
747	190	Trickett	John	M		1640	1670-08-14	TRUE	FALSE	FALSE
748	190	Trickett	Anne	F	1642-05-22		1670-08-14	TRUE	FALSE	FALSE
749	190	Trickett	Robert	M	1665-07-16		1670-09-03	TRUE	FALSE	FALSE
750	191	Unwin	Edward	M			1710-05-29	FALSE	FALSE	FALSE
751	192	Viccars	George	M		1644	1669-09-07	TRUE	FALSE	FALSE
752	193	Warrington	Elizabeth	F		1650	1669-11-30	TRUE	FALSE	FALSE
753	194	Waterhouse (alias Waters & Bennison)	Thomas	M		1640		FALSE	FALSE	FALSE
754	194	Waterhouse (alias Waters & Bennison)	Rachel	F		1640		FALSE	FALSE	FALSE
755	194	Waterhouse (alias Waters & Bennison)	John	M	1663-02-08			FALSE	FALSE	FALSE
756	195	Whittle	Robert	M		1610	1670-07-19	TRUE	FALSE	FALSE
757	195	Whittle	Mary	F	1638-01-07		1670-07-31	TRUE	FALSE	FALSE
759	195	Whittle	John	M	1645-08-17		1673-02-24	FALSE	FALSE	FALSE
760	196	Whittle	Robert	M	1640-10-18			FALSE	FALSE	FALSE
761	196	Whittle	Mary	F		1640		FALSE	FALSE	FALSE
763	197	Whittle	Thurstan	M		1610	1670-08-16	TRUE	FALSE	FALSE
764	197	Whittle	Mary	F		1615	1670-08-14	TRUE	FALSE	FALSE
765	197	Whittle	Nicholas	M	1640-09-20		1670-07-31	TRUE	FALSE	FALSE
766	197	Whittle	Peter	M	1652-10-02			FALSE	FALSE	FALSE
768	198	Wilde	Katharine	F		1605	1677-05-16	FALSE	FALSE	FALSE
769	199	Wilde	Steven	M		1610	1687-12-25	FALSE	TRUE	TRUE
770	199	Wilde	Anne	F		1612	1681-03-11	FALSE	TRUE	TRUE
771	199	Wilde	Thomas	M		1635	1721-01-15	FALSE	TRUE	TRUE
772	199	Wilde	Francis	M	1640-08-23		1702-08-13	FALSE	TRUE	TRUE
773	199	Wilde	Anne	F		1642	1718-02-24	FALSE	TRUE	TRUE
774	199	Wilde	Robert	M	1646-10-18		1717-11-14	FALSE	TRUE	TRUE
775	199	Wilde	Elizabeth	F	1649-03-11			FALSE	TRUE	TRUE
776	199	Wilde	Steven	M		1647	1677-12-24	FALSE	TRUE	TRUE
777	200	Wilde	William	M		1620	1686-12-13	FALSE	FALSE	FALSE
778	200	Wilde	Alice	F		1620	1699-06-24	FALSE	FALSE	FALSE
779	200	Wilde	Anne	F	1642-06-19			FALSE	FALSE	FALSE
780	200	Wilde	Joan	F	1653-01-09			FALSE	FALSE	FALSE
781	200	Wilde	Margaret	F	1656-04-06			FALSE	FALSE	FALSE
783	201	Williams	Peter	M			1675-11-09	FALSE	FALSE	FALSE
784	201	Williams	Margaret	F			1681-12-27	FALSE	FALSE	FALSE
785	202	Wilson	Francis	M		1610	1670-08-31	TRUE	TRUE	TRUE
786	202	Wilson	Anne	F		1615	1670-08-16	TRUE	TRUE	TRUE
787	202	Wilson	Sarah	F	1637-11-19		1670-09-11	TRUE	TRUE	TRUE
789	202	Wilson	Rowland	M		1643		FALSE	TRUE	TRUE
790	202	Wilson	Elizabeth	F	1650-09-29		1673-01-24	FALSE	TRUE	TRUE
792	203	Wilson	John	M			1670-09-05	TRUE	TRUE	TRUE
793	203	Wilson	Katharine	F				FALSE	TRUE	TRUE
794	204	Wilson	John	M		1600	1683-01-19	FALSE	TRUE	TRUE
795	204	Wilson	Mary	F				FALSE	TRUE	TRUE
796	205	Wilson	John	M		1625	1670-03-02	TRUE	FALSE	FALSE
797	205	Wilson	Mary	F		1625		FALSE	FALSE	FALSE
798	205	Wilson	Deborah	F	1645-11-16		1670-02-18	TRUE	FALSE	FALSE
799	205	Wilson	Alice	F	1652-07-25		1670-02-19	TRUE	FALSE	FALSE
800	205	Wilson	John	M	1657-02-12		1670-02-16	TRUE	FALSE	FALSE
801	205	Wilson	Isaac	M		1659	1670-01-29	TRUE	FALSE	FALSE
802	205	Wilson	Thomas	M		1661	1669-12-23	TRUE	FALSE	FALSE
803	206	Wilson	Thomas	M		1620	1685-08-14	FALSE	FALSE	FALSE
804	206	Wilson	Elizabeth	F		1620		FALSE	FALSE	FALSE
805	206	Wilson	Thomas	M	1655-07-22			FALSE	FALSE	FALSE
806	206	Wilson	Anne	F	1657-11-15			FALSE	FALSE	FALSE
807	206	Wilson	Deborah	F	1661-02-03			FALSE	FALSE	FALSE
808	207	Wilson	William	M		1630	1686-10-12	FALSE	TRUE	TRUE
809	207	Wilson	Elizabeth	F		1635	1681-11-14	FALSE	TRUE	TRUE
810	207	Wilson	John	M	1657-06-21			FALSE	TRUE	TRUE
811	207	Wilson	Alice	F	1663-10-20			FALSE	TRUE	TRUE
813	208	Wood	Francis	M		1630	1670-07-23	TRUE	TRUE	TRUE
814	208	Wood	Elizabeth	F		1630		FALSE	TRUE	TRUE
815	208	Wood	Timothy	M	1655-06-10		1682-04-13	FALSE	TRUE	TRUE
817	209	Wood	Robert	M		1610	1670-09-10	TRUE	FALSE	FALSE
818	209	Wood	Joan	F		1610	1670-09-14	TRUE	FALSE	FALSE
819	209	Wood	Thomas	M	1632-12-23		1670-08-29	TRUE	FALSE	FALSE
820	209	Wood	Ellin	F	1635-09-02		1702-04-20	FALSE	FALSE	FALSE
825	210	Wood	Robert	M	1646-04-12		1679-11-29	FALSE	FALSE	FALSE
